# Supplementary material for: Diagnostic potential of tumor DNA from ovarian cyst fluid
Source: eLife. 2016 Jul 15;5:e15175. doi: 10.7554/eLife.15175 (PMC4946896; doi:10.7554/eLife.15175)
Supplement: Supplementary file 1. — DOI: http://dx.doi.org/10.7554/eLife.15175.009 [file elife-15175-supp1.xlsx]

## Sheet: Supplementary File 1
Supplementary file 1. Patient demographics.
ID	Age at Diagnosis (Years)	Stage	HE4 (pmol/L)	CA-125 (U/mL)	Cyst or Tumor Classification	Cyst or Tumor Histology
OVCYST 001	82	NA	62	10	Non-neoplastic	Mesothelial cyst
OVCYST 003	81	NA	79	12	Non-neoplastic	Mesothelial cyst
OVCYST 004	58	NA	79	12	Non-neoplastic	Mesothelial cyst; follicular cyst
OVCYST 005	49	NA	101	13	Non-neoplastic	Corpus luteal cyst
OVCYST 006	43	NA	45	14	Non-neoplastic	Mesothelial cyst; follicular cyst
OVCYST 007	61	NA	44	12	Non-neoplastic	Follicular cyst
OVCYST 012	46	NA	39	13	Non-neoplastic	Mucinous cystadenoma and endometriotic cyst
OVCYST 014	23	NA	51	19	Non-neoplastic	Mesothelial cyst
OVCYST 016	69	NA	83	4	Non-neoplastic	Mesothelial cyst with transitional metaplasia
OVCYST 021	82	NA	89	7	Non-neoplastic	Mesothelial cyst
OVCYST 002	16	NA	59	36	Benign	Serous cystadenoma
OVCYST 009	86	NA	178	27	Benign	Serous cystadenoma
OVCYST 011	64	NA	89	16	Benign	Serous cystadenoma
OVCYST 008	67	NA	54	4	Benign	Serous cystadenofibroma
OVCYST 013	70	NA	59	4	Benign	Serous cystadenoma
OVCYST 015	81	NA	127	52	Benign	Mucinous cystadenoma
OVCYST 017	76	NA	84	25	Benign	Serous cystadenofibroma
OVCYST 018	50	NA	96	6	Benign	Serous cystadenoma
OVCYST 019	51	NA	52	11	Benign	Serous cystadenofibroma
OVCYST 020	55	NA	62	22	Benign	Serous cystadenofibroma
OVCYST 044	52	NA	59	79	Benign	Serous cystadenofibroma
OVCYST 056	82	NA	277	62	Benign	Serous cystadenofibroma
OVCYST 042	40	IIIB	52	255	Borderline	Atypical proliferative serous tumor
OVCYST 043	56	IIIA	71	47	Borderline	Atypical proliferative serous tumor
OVCYST 045	42	IA	111	613	Borderline	Atypical proliferative serous tumor
OVCYST 047	51	IA	76	251	Borderline	Atypical proliferative serous tumor
OVCYST 048	65	IA	105	39	Borderline	Atypical proliferative serous tumor
OVCYST 049	46	IB	62	52	Borderline	Atypical proliferative serous tumor
OVCYST 050	46	IC	55	21	Borderline	Atypical proliferative serous tumor
OVCYST 051	53	IB	150	189	Borderline	Atypical proliferative serous tumor
OVCYST 053	35	IA	71	425	Borderline	Atypical proliferative serous tumor
OVCYST 054	47	IIIC	96	98	Borderline	Atypical proliferative serous tumor
OVCYST 055	59	IIIC	88	134	Borderline	Atypical proliferative serous tumor
OVCYST 057	45	IA	77	185	Borderline	Atypical proliferative serous tumor
OVCYST 058	28	IA	72	95	Borderline	Atypical proliferative serous tumor
OVCYST 059	38	IIIB	121	28	Borderline	Atypical proliferative serous tumor
OVCYST 060	47	IA	87	93	Borderline	Atypical proliferative serous tumor
OVCYST 061	38	IA	109	50	Borderline	Atypical proliferative serous tumor
OVCYST 062	47	IA	69	76	Borderline	Atypical proliferative serous tumor
OVCYST 063	78	IA	126	600	Borderline	Atypical proliferative serous tumor
OVCYST 064	42	IIIC	119	653	Borderline	Atypical proliferative serous tumor
OVCYST 065	25	IC	84	74	Borderline	Atypical proliferative serous tumor
OVCYST 066	59	IA	NA	20	Borderline	Atypical proliferative serous tumor
OVCYST 067	76	IB	73	44	Borderline	Atypical proliferative endometrioid tumor
OVCYST 069	76	IIIA	123	8	Borderline	Atypical proliferative serous tumor
OVCYST 072	50	IIIA	66	136	Borderline	Atypical proliferative serous tumor
OVCYST 046	41	IB	53	32	Malignant (Type I)	Non-invasive low-grade serious carcinoma
OVCYST 031	55	IIIC	308	288	Malignant (Type I)	Low-grade serous carcinoma
OVCYST 035	84	IIIC	642	2315	Malignant (Type I)	Mixed epithelial tumor (low-grade serous and low-grade mucinous)
OVCYST 036	63	IIIC	135	205	Malignant (Type I)	Endometrioid low- and moderate-grade carcinoma
OVCYST 070	61	IIC	746	726	Malignant (Type I)	Clear cell carcinoma
OVCYST 071	55	IA	52	35	Malignant (Type I)	Low-grade mucinous carcinoma
OVCYST 074	81	IC	483	851	Malignant (Type I)	Low-grade endometrioid carcinoma
OVCYST 075	52	IIC	52	57	Malignant (Type I)	Low-grade serous carcinoma
OVCYST 076	29	IIIC	161	146	Malignant (Type I)	Low-grade serous carcinoma
OVCYST 077	75	IIIC	286	1850	Malignant (Type I)	Low-grade serous carcinoma
OVCYST 078	45	IA	80	22	Malignant (Type I)	Low-grade endometrioid carcinoma
OVCYST 079	87	IC	784	393	Malignant (Type I)	Low-grade endometrioid carcinoma
OVCYST 080	36	IA	73	30	Malignant (Type I)	Low-grade serous carcinoma
OVCYST 022	49	IIIB	318	1953	Malignant (Type II)	High-grade serous carcinoma
OVCYST 023	85	IIIC	412	122	Malignant (Type II)	High-grade serous carcinoma
OVCYST 024	73	IV	434	6548	Malignant (Type II)	High-grade serous carcinoma
OVCYST 025	51	IIIC	766	14880	Malignant (Type II)	High-grade serous carcinoma
OVCYST 026	42	IIIC	229	1068	Malignant (Type II)	High-grade serous carcinoma
OVCYST 027	63	IIIC	590	3229	Malignant (Type II)	High-grade serous carcinoma
OVCYST 028	40	IIIC	335	395	Malignant (Type II)	High-grade serous carcinoma
OVCYST 029	72	IIIC	204	685	Malignant (Type II)	High-grade serous carcinoma
OVCYST 032	72	IV	163	136	Malignant (Type II)	High-grade serous carcinoma
OVCYST 033	54	IIIC	182	301	Malignant (Type II)	High-grade serous carcinoma
OVCYST 034	69	IIIC	1368	293	Malignant (Type II)	High-grade serous carcinoma
OVCYST 037	67	IIIC	326	1113	Malignant (Type II)	High-grade serous carcinoma
OVCYST 038	65	IIIC	1496	144	Malignant (Type II)	High-grade serous carcinoma
OVCYST 039	57	IIIC	347	2900	Malignant (Type II)	High-grade serous carcinoma
OVCYST 040	50	IIB	518	103	Malignant (Type II)	High-grade serous carcinoma
OVCYST 041	63	IV	2604	7962	Malignant (Type II)	High-grade serous carcinoma
OVCYST 073	58	IA	245	471	Malignant (Type II)	High-grade endometrioid carcinoma
OVCYST 081	56	IC	72	8	Malignant (Type II)	High-grade endometrioid carcinoma
NA = not applicable
