# Supplementary material for: Diagnostic potential of tumor DNA from ovarian cyst fluid
Source: eLife. 2016 Jul 15;5:e15175. doi: 10.7554/eLife.15175 (PMC4946896; doi:10.7554/eLife.15175)
Supplement: Supplementary file 2. — DOI: http://dx.doi.org/10.7554/eLife.15175.010 [file elife-15175-supp2.xlsx]

## Sheet: Supplementary File 2
Supplementary file 2. Mutations identified in cyst fluids and associated tumors.
Patient ID	Cyst Classification	Cyst DNA (ng)	Gene	Transcript	cDNA	Protein	Location	% Mutation in Tumor	% Mutation in Cyst	Sequencing Depth (# UIDs) in Cyst
*OVCYST 001	Non-neoplastic	3	--	--	--	--	--	No tumor available	--	0
*OVCYST 003	Non-neoplastic	3	--	--	--	--	--	No tumor available	--	0
OVCYST 004	Non-neoplastic	24	--	--	--	--	--	No tumor available	--	1210
OVCYST 005	Non-neoplastic	9	--	--	--	--	--	No tumor available	--	1067
OVCYST 006	Non-neoplastic	7	--	--	--	--	--	No tumor available	--	641
OVCYST 007	Non-neoplastic	140	--	--	--	--	--	No tumor available	--	1107
OVCYST 012	Non-neoplastic	4	--	--	--	--	--	No tumor available	--	477
OVCYST 014	Non-neoplastic	145	--	--	--	--	--	No tumor available	--	1281
*OVCYST 016	Non-neoplastic	2	--	--	--	--	--	No tumor available	--	0
*OVCYST 021	Non-neoplastic	1	--	--	--	--	--	No tumor available	--	0
OVCYST 002	Benign	117	--	--	--	--	--	No tumor available	--	1727
OVCYST 009	Benign	63	--	--	--	--	--	No tumor available	--	4318
OVCYST 011	Benign	17	--	--	--	--	--	No tumor available	--	1542
OVCYST 008	Benign	62	--	--	--	--	--	No tumor available	--	10189
OVCYST 013	Benign	193	--	--	--	--	--	No tumor available	--	1511
OVCYST 015	Benign	95	--	--	--	--	--	No tumor available	--	861
OVCYST 017	Benign	98	--	--	--	--	--	No tumor available	--	1072
OVCYST 018	Benign	20	--	--	--	--	--	No tumor available	--	2372
OVCYST 019	Benign	28	--	--	--	--	--	No tumor available	--	2921
OVCYST 020	Benign	185	--	--	--	--	--	No tumor available	--	1452
OVCYST 044	Benign	124	--	--	--	--	--	No tumor available	--	1130
OVCYST 056	Benign	26	--	--	--	--	--	No tumor available	--	122
OVCYST 042	Borderline	11321	BRAF	NM_004333.4	c.1799T>A	p.V600E	Exon	0.48	0.009	966
OVCYST 043	Borderline	3120	KRAS	NM_004985.3	c.183A>C	p.Q61H	Exon	0.272	0.023	304
OVCYST 045	Borderline	24859	BRAF	NM_004333.4	c.1799T>A	p.V600E	Exon	0.5	0.09	1470
OVCYST 047	Borderline	13586	BRAF	NM_004333.4	c.1799T>A	p.V600E	Exon	0.434	0.083	1145
*OVCYST 048	Borderline	1	--	--	--	--	--	--	--	0
OVCYST 049	Borderline	4	BRAF	NM_004333.4	c.1799T>A	p.V600E	Exon	0.276	0.294	61
OVCYST 050	Borderline	17928	BRAF	NM_004333.4	c.1799T>A	p.V600E	Exon	0.178	0.006	606
OVCYST 051	Borderline	43	--	--	--	--	--	--	--	271
OVCYST 053	Borderline	7960	BRAF	NM_004333.4	c.1799T>A	p.V600E	Exon	0.332	0.126	309
OVCYST 054	Borderline	16986	KRAS	NM_004985.3	c.35G>A	p.G12D	Exon	0.339	0.011	892
OVCYST 055	Borderline	1751	KRAS	NM_004985.3	c.35G>T	p.G12V	Exon	0.537	0.213	783
OVCYST 057	Borderline	14476	KRAS	NM_004985.3	c.35G>T	p.G12V	Exon	0.469	0.015	1169
OVCYST 058	Borderline	83	--	--	--	--	--	--	--	544
OVCYST 059	Borderline	956	BRAF	NM_004333.4	c.1799T>A	p.V600E	Exon	0.453	0.024	165
OVCYST 060	Borderline	968	BRAF	NM_004333.4	c.1799T>A	p.V600E	Exon	0.293	0.126	971
OVCYST 061	Borderline	4350	KRAS	NM_004985.3	c.35G>A	p.G12D	Exon	0.515	0.022	896
OVCYST 062	Borderline	9932	BRAF	NM_004333.4	c.1799T>A	p.V600E	Exon	0.49	0.018	739
OVCYST 063	Borderline	9180	KRAS	NM_004985.3	c.35G>A	p.G12D	Exon	No tumor available	0.015	740
OVCYST 064	Borderline	7079	BRAF	NM_004333.4	c.1799T>A	p.V600E	Exon	0.32	0.006	534
OVCYST 065	Borderline	2156	BRAF	NM_004333.4	c.1799T>A	p.V600E	Exon	0.358	0.205	660
OVCYST 066	Borderline	51	--	--	--	--	--	--	--	257
OVCYST 069	Borderline	50	BRAF	NM_004333.4	c.1799T>A	p.V600E	Exon	0.288	0.077	386
OVCYST 067	Borderline	4386	--	--	--	--	--	--	--	884
OVCYST 072	Borderline	9	KRAS	NM_004985.3	c.35G>T	p.G12V	Exon	0.498	0.044	90
OVCYST 031	Malignant (Type I)	542	KRAS	NM_004985.3	c.35G>A	p.G12D	Exon	0.445	0.073	2349
OVCYST 035	Malignant (Type I)	138	BRAF	NM_004333.4	c.1799_1814TGAAATCTCGATGGAG>A	p.V600_S605>D	Exon	0.302	0.078	780
OVCYST 036	Malignant (Type I)	3296	KRAS	NM_004985.3	c.35G>A	p.G12D	Exon	0.182	0.242	1516
OVCYST 046	Malignant (Type I)	53	--	--	--	--	--	--	--	750
**OVCYST 070	Malignant (Type I)	812	TP53	NM_000546.5	c.743G>A	p.R248Q	Exon	0.61	0.403	372
			PIK3R1	NM_181523.2	c.1683_1684insAAA	p.K561_R562insK	Exon	0.397	0.287	564
OVCYST 071	Malignant (Type I)	2290	TP53	NM_000546.5	c.833C>A	p.P278H	Exon	0.532	0.884	949
OVCYST 074	Malignant (Type I)	90	--	--	--	--	--	--	--	623
OVCYST 075	Malignant (Type I)	836	KRAS	NM_004985.3	c.35G>A	p.G12D	Exon	0.381	0.033	823
OVCYST 076	Malignant (Type I)	547	--	--	--	--	--	--	--	1802
OVCYST 077	Malignant (Type I)	14	KRAS	NM_004985.3	c.35G>T	p.G12V	Exon	0.455	0.302	43
**OVCYST 078	Malignant (Type I)	352	TP53	NM_000546.5	c.584T>C	p.I195T	Exon	0.626	0.074	366
			NRAS	NM_002524.4	c.182A>G	p.Q61R	Exon	0.356	0.091	1315
**OVCYST 079	Malignant (Type I)	2998	PTEN	NM_000314.4	c.275A>T	p.D92V	Exon	0.612	0.005	876
			PPP2R1A	NM_014225.5	c.547C>T	p.R183W	Exon	0.414	0.005	613
OVCYST 080	Malignant (Type I)	6423	KRAS	NM_004985.3	c.35G>T	p.G12V	Exon	0.397	0.002	502
OVCYST 022	Malignant (Type II)	102	TP53	NM_000546.5	c.722delC	p.S241fs	Exon	0.543	0.285	488
OVCYST 023	Malignant (Type II)	4554	TP53	NM_000546.5	c.175+1G>T	NA	Splice site	0.545	0.811	1514
OVCYST 024	Malignant (Type II)	96	TP53	NM_000546.5	c.527G>A	p.C176Y	Exon	0.69	0.694	806
OVCYST 025	Malignant (Type II)	1709	TP53	NM_000546.5	c.991C>T	p.Q331*	Exon	0.378	0.319	2730
OVCYST 026	Malignant (Type II)	198	TP53	NM_000546.5	c.824G>A	p.C275Y	Exon	0.757	0.888	2527
OVCYST 027	Malignant (Type II)	257	TP53	NM_000546.5	c.749C>T	p.P250L	Exon	0.463	0.901	1867
OVCYST 028	Malignant (Type II)	1192	TP53	NM_000546.5	c.979delT	p.Y327fs	Exon	0.434	0.512	1911
OVCYST 029	Malignant (Type II)	24200	TP53	NM_000546.5	c.803delA	p.N268fs	Exon	0.758	0.603	1719
OVCYST 032	Malignant (Type II)	222	TP53	NM_000546.5	c.824G>A	p.C275Y	Exon	0.696	0.696	1049
OVCYST 033	Malignant (Type II)	114	TP53	NM_000546.5	c.844C>T	p.R282W	Exon	0.564	0.721	12263
OVCYST 034	Malignant (Type II)	1757	TP53	NM_000546.5	c.731G>T	p.G244V	Exon	0.582	0.301	1096
OVCYST 037	Malignant (Type II)	1900	TP53	NM_000546.5	c.818G>A	p.R273H	Exon	0.545	0.633	1149
OVCYST 038	Malignant (Type II)	2131	TP53	NM_000546.5	c.376T>A	p.Y126N	Exon	0.615	0.4	1959
OVCYST 039	Malignant (Type II)	161	TP53	NM_000546.5	c.711G>A	p.M237I	Exon	0.358	0.318	10631
OVCYST 040	Malignant (Type II)	10340	TP53	NM_000546.5	c.722C>T	p.S241F	Exon	0.851	0.909	347
OVCYST 041	Malignant (Type II)	1142	TP53	NM_000546.5	c.818G>A	p.R273H	Exon	0.645	0.693	1165
OVCYST 073	Malignant (Type II)	5531	PIK3CA	NM_006218.2	c.1624G>A	p.E542K	Exon	No tumor available	0.309	398
**OVCYST 081	Malignant (Type II)	19706	TP53	NM_000546.5	c.839G>A	p.R280K	Exon	0.445	0.03	2567
			PIK3R1	NM_181523.2	c.1372_1377delGAAAAA	p.E458_K459delEK	Exon	0.493	0.037	2180
-- Indicates no mutation detected
* Patients with insufficient cyst DNA for evaluation
** Patients with two mutations detected
