# Supplementary material for: Diagnostic potential of tumor DNA from ovarian cyst fluid
Source: eLife. 2016 Jul 15;5:e15175. doi: 10.7554/eLife.15175 (PMC4946896; doi:10.7554/eLife.15175)
Supplement: Supplementary file 3. — DOI: http://dx.doi.org/10.7554/eLife.15175.011 [file elife-15175-supp3.xlsx]

## Sheet: Supplementary File 3
Supplementary file 3. Primer sequences used in multiplex assay.
Gene	Genomic coordinates of amplified region*	Forward primer	Reverse primer sequence**	Amplicon length (bp)
APC	chr5:112173764-112173851	cacacaggaaacagctatgaccatgcaacatgactgtcctttcacca	cgacgtaaaacgacggccagtNNNNNNNNNNNNNNtagaccaattccgcgttctc	130
APC	chr5:112173892-112173980	cacacaggaaacagctatgaccatgggcaactaccatccagcaac	cgacgtaaaacgacggccagtNNNNNNNNNNNNNNcttctgtcttcctgagaggtatgaa	134
APC	chr5:112174054-112174132	cacacaggaaacagctatgaccatggtattctaatttggcataaggcataga	cgacgtaaaacgacggccagtNNNNNNNNNNNNNNtgtgtgacagatgagagaaatgc	129
APC	chr5:112174225-112174298	cacacaggaaacagctatgaccatgtgatggttatggtaaaagaggtca	cgacgtaaaacgacggccagtNNNNNNNNNNNNNNtgcactatgtattttatgggctaggt	124
APC	chr5:112174361-112174432	cacacaggaaacagctatgaccatgggatgataatgatggagaactagataca	cgacgtaaaacgacggccagtNNNNNNNNNNNNNNgtttgggtcttgcccatct	119
APC	chr5:112174543-112174611	cacacaggaaacagctatgaccatgtcgatttgtttctgaaccattg	cgacgtaaaacgacggccagtNNNNNNNNNNNNNNcctgtttatactgagagcactgatga	117
APC	chr5:112174681-112174748	cacacaggaaacagctatgaccatgtttgttggtctctcttcttcttcat	cgacgtaaaacgacggccagtNNNNNNNNNNNNNNtcaaaatgtaagccagtctttgtg	117
APC	chr5:112174823-112174895	cacacaggaaacagctatgaccatgcggttttactgctttgtccag	cgacgtaaaacgacggccagtNNNNNNNNNNNNNNcgtcatgtggatcagcctatt	115
APC	chr5:112175006-112175077	cacacaggaaacagctatgaccatggaaaaacatattggagtatcttctacaca	cgacgtaaaacgacggccagtNNNNNNNNNNNNNNccatccaagttctgcacagagt	123
APC	chr5:112175182-112175258	cacacaggaaacagctatgaccatggtgctgtgacactgctggaa	cgacgtaaaacgacggccagtNNNNNNNNNNNNNNcagacgacacaggaagcaga	117
APC	chr5:112175343-112175422	cacacaggaaacagctatgaccatgagaatcagccaggcacaaag	cgacgtaaaacgacggccagtNNNNNNNNNNNNNNaacatgagtggggtctcctg	120
APC	chr5:112175520-112175600	cacacaggaaacagctatgaccatggctccgttcagagtgaaccat	cgacgtaaaacgacggccagtNNNNNNNNNNNNNNaggaggtggtggaggtgttt	122
APC	chr5:112175709-112175795	cacacaggaaacagctatgaccatgagcactcaggctggatgaac	cgacgtaaaacgacggccagtNNNNNNNNNNNNNNggacctaagcaagctgcagtaa	129
APC	chr5:112175913-112175981	cacacaggaaacagctatgaccatggggaatgaaacagaatcagagc	cgacgtaaaacgacggccagtNNNNNNNNNNNNNNtcaatatcatcatcatctgaatcatcta	119
APC	chr5:112176056-112176139	cacacaggaaacagctatgaccatgcaacctgttttgtgatggtagaag	cgacgtaaaacgacggccagtNNNNNNNNNNNNNNccatgccaacaaagtcatca	128
CDKN2A	chr9:21974669-21974742	cacacaggaaacagctatgaccatgGGGTCGGGTAGAGGAGGTG	cgacgtaaaacgacggccagtNNNNNNNNNNNNNNctcccgctgcagaccct	110
CDKN2A	chr9:21971015-21971121	cacacaggaaacagctatgaccatgGACCCCGCCACTCTCAC	cgacgtaaaacgacggccagtNNNNNNNNNNNNNNGCTCCTCAGCCAGGTCCA	142
CTNNB1	chr3:41266060-41266143	cacacaggaaacagctatgaccatggccatggAACCAGACAGAAA	cgacgtaaaacgacggccagtNNNNNNNNNNNNNNCCTCAGGATTGCCTTTACCA	124
EGFR	chr7:55242440-55242519	cacacaggaaacagctatgaccatgCTGGATCCCAGAAGGTGAGA	cgacgtaaaacgacggccagtNNNNNNNNNNNNNNCCCACACAGCAAAGCAGAA	119
EGFR	chr7:55259508-55259594	cacacaggaaacagctatgaccatgTCCCTGGTGTCAGGAAAATG	cgacgtaaaacgacggccagtNNNNNNNNNNNNNNGCAGCATGTCAAGATCACAGAT	129
FBXW7	chr4:153247315-153247386	cacacaggaaacagctatgaccatgttgtttttctgtttctccctctg	cgacgtaaaacgacggccagtNNNNNNNNNNNNNNCTGCAACATGACCCATCAAA	115
FGFR2	chr10:123257989-123258069	cacacaggaaacagctatgaccatgGCAGAGTATTTGGGCGAATG	cgacgtaaaacgacggccagtNNNNNNNNNNNNNNtctggtgtcagagatgGAGATG	123
KRAS	chr12:25398230-25398289	cacacaggaaacagctatgaccatgTTTACCTCTATTGTTGGATCATATTCG	cgacgtaaaacgacggccagtNNNNNNNNNNNNNNTGACTGAATATAAACTTGTGGTAGTTGG	115
KRAS	chr12:25378560-25378631	cacacaggaaacagctatgaccatgGGAAATAAATGTGATTTGCCTTCT	cgacgtaaaacgacggccagtNNNNNNNNNNNNNNTTTCAGTGTTACTTACCTGTCTTGTCTT	124
NRAS	chr1:115256505-115256588	cacacaggaaacagctatgaccatgACACCCCCAGGATTCTTACAG	cgacgtaaaacgacggccagtNNNNNNNNNNNNNNCGCCTGTCCTCATGTATTGG	125
PIK3CA	chr3:178916801-178916879	cacacaggaaacagctatgaccatgccccctccatcaacttcttc	cgacgtaaaacgacggccagtNNNNNNNNNNNNNNGAAAAAGCCGAAGGTCACAA	119
PIK3CA	chr3:178936043-178936115	cacacaggaaacagctatgaccatgCAATGAATTAAGGGAAAATGACAAA	cgacgtaaaacgacggccagtNNNNNNNNNNNNNNCTCCATTTTAGCACTTACCTGTGAC	123
PIK3CA	chr3:178951947-178952035	cacacaggaaacagctatgaccatggcatgccaatctcttcataaatc	cgacgtaaaacgacggccagtNNNNNNNNNNNNNNtccaaagcctcttgctcagt	132
PIK3R1	chr5:67589078-67589162	cacacaggaaacagctatgaccatggggttttgggctgatattaaaac	cgacgtaaaacgacggccagtNNNNNNNNNNNNNNccatatttcCCATCTCGATGAA	130
PIK3R1	chr5:67589480-67589561	cacacaggaaacagctatgaccatgtgtttccatgtcagctattttgtt	cgacgtaaaacgacggccagtNNNNNNNNNNNNNNTGTAATTTTTTCCCTACAGCTTCAA	131
PIK3R1	chr5:67590332-67590419	cacacaggaaacagctatgaccatgtgcagtaagagattgttctatgaaagg	cgacgtaaaacgacggccagtNNNNNNNNNNNNNNGGGTCTGGCACTGTTCTTCA	135
PIK3R1	chr5:67590980-67591053	cacacaggaaacagctatgaccatgtttcttttgcctgcaggatt	cgacgtaaaacgacggccagtNNNNNNNNNNNNNNTACTCAGCTGCCTGCTTCTTC	115
PIK3R1	chr5:67591114-67591187	cacacaggaaacagctatgaccatgcctgaattgtagcaatcaccaa	cgacgtaaaacgacggccagtNNNNNNNNNNNNNNACGTATGAACAGCATTAAACCAGA	120
PIK3R1	chr5:67592041-67592115	cacacaggaaacagctatgaccatggatgaagatttgccccatca	cgacgtaaaacgacggccagtNNNNNNNNNNNNNNtctcccgGACAAGAAAAGTG	115
POLE	chr12:133253112-133253206	cacacaggaaacagctatgaccatgcccatcccaggagcttactt	cgacgtaaaacgacggccagtNNNNNNNNNNNNNNtggcatttgacattgagacg	135
PPP2R1A	chr19:52716302-52716401	cacacaggaaacagctatgaccatgttcccttctgagagtgtcagtgt	cgacgtaaaacgacggccagtNNNNNNNNNNNNNNtggtgatgcccactctgc	141
PTEN	chr10:89624227-89624322	cacacaggaaacagctatgaccatgAGCCACAGGCTCCCAGAC	cgacgtaaaacgacggccagtNNNNNNNNNNNNNNTGACAGAAAGGTAAAGAGGAGCA	137
PTEN	chr10:89685256-89685338	cacacaggaaacagctatgaccatgaatagttgttttagaagatatttgcaagc	cgacgtaaaacgacggccagtNNNNNNNNNNNNNNttaatggtggctttttgtttgtt	135
PTEN	chr10:89690739-89690822	cacacaggaaacagctatgaccatgaagattcaggcaatgtttgttagtatt	cgacgtaaaacgacggccagtNNNNNNNNNNNNNNGCAATTAAATTTGGCGGTGT	131
PTEN	chr10:89692767-89692847	cacacaggaaacagctatgaccatgtttcttattctgaggttatctttttacca	cgacgtaaaacgacggccagtNNNNNNNNNNNNNNCATGATTGTCATCTTCACTTAGCC	134
PTEN	chr10:89692900-89692975	cacacaggaaacagctatgaccatgGCAATTCACTGTAAAGCTGGAAA	cgacgtaaaacgacggccagtNNNNNNNNNNNNNNTGGTCCTTACTTCCCCATAGAA	121
PTEN	chr10:89711865-89711928	cacacaggaaacagctatgaccatgtcaatttggcttctcttttttttc	cgacgtaaaacgacggccagtNNNNNNNNNNNNNNCACTGGTCTATAATCCAGATGATTCTT	115
PTEN	chr10:89717590-89717670	cacacaggaaacagctatgaccatgaggcatttcctgtgaaataatactg	cgacgtaaaacgacggccagtNNNNNNNNNNNNNNTGAACTTGTCTTCCCGTCGT	126
PTEN	chr10:89720757-89720836	cacacaggaaacagctatgaccatgTCTATGTGATCAAGAAATCGATAGCA	cgacgtaaaacgacggccagtNNNNNNNNNNNNNNAAGTATCGGTTGGCTTTGTCTTT	129
PTEN	chr10:89725039-89725114	cacacaggaaacagctatgaccatgtgggttttcattttaaattttctttc	cgacgtaaaacgacggccagtNNNNNNNNNNNNNNAGGTTCATTGTCACTAACATCTGGT	127
PTEN	chr10:89725178-89725266	cacacaggaaacagctatgaccatgggtccattttcagtttattcaagttta	cgacgtaaaacgacggccagtNNNNNNNNNNNNNNCTGACACCACTGACTCTGATCC	138
TP53	chr17:7579839-7579915	cacacaggaaacagctatgaccatgccttccaatggatccactcac	cgacgtaaaacgacggccagtNNNNNNNNNNNNNNactgccttccgggtcact	116
TP53	chr17:7579698-7579770	cacacaggaaacagctatgaccatgagccccctagcagagacct	cgacgtaaaacgacggccagtNNNNNNNNNNNNNNcagcccaacccttgtcctt	111
TP53	chr17:7579408-7579482	cacacaggaaacagctatgaccatgAGCTCCCAGAATGCCAGAG	cgacgtaaaacgacggccagtNNNNNNNNNNNNNNTGGGAAGGGACAGAAGATGA	114
TP53	chr17:7578493-7578571	cacacaggaaacagctatgaccatggccctgactttcaactctgtct	cgacgtaaaacgacggccagtNNNNNNNNNNNNNNGGGGGTGTGGAATCAACC	119
TP53	chr17:7578354-7578436	cacacaggaaacagctatgaccatgGCCATGGCCATCTACAAGC	cgacgtaaaacgacggccagtNNNNNNNNNNNNNNaccagccctgtcgtctctc	121
TP53	chr17:7578157-7578240	cacacaggaaacagctatgaccatgGTGGAAGGAAATTTGCGTGT	cgacgtaaaacgacggccagtNNNNNNNNNNNNNNcttaacccctcctcccagag	124
TP53	chr17:7577533-7577614	cacacaggaaacagctatgaccatgTGTGATGATGGTGAGGATGG	cgacgtaaaacgacggccagtNNNNNNNNNNNNNNtcatcttgggcctgtgttatc	123
TP53	chr17:7577089-7577167	cacacaggaaacagctatgaccatgtgcctcttgcttctcttttcc	cgacgtaaaacgacggccagtNNNNNNNNNNNNNNGCGGAGATTCTCTTCCTCTGT	121
TP53	chr17:7576804-7576878	cacacaggaaacagctatgaccatgaagaagaaaacggcattttgag	cgacgtaaaacgacggccagtNNNNNNNNNNNNNNCCAGCCAAAGAAGAAACCAC	117
TP53	chr17:7573901-7573987	cacacaggaaacagctatgaccatgGTTCCGAGAGCTGAATGAGG	cgacgtaaaacgacggccagtNNNNNNNNNNNNNNtaggaaggcaggggagtagg	127
TP53	chr17:7572912-7572989	cacacaggaaacagctatgaccatggCCACCTGAAGTCCAAAAAG	cgacgtaaaacgacggccagtNNNNNNNNNNNNNNgaggctgtcagtggggaac	117
AKT1	chr14:105246502-105246583	cacacaggaaacagctatgaccatgTCCTTGTAGCCAATGAAGGTG	cgacgtaaaacgacggccagtNNNNNNNNNNNNNNagggtctgacgggtagagtgt	124
APC	chr5:112173652-112173733	cacacaggaaacagctatgaccatgcccaaggcatctcatcgtag	cgacgtaaaacgacggccagtNNNNNNNNNNNNNNaggacagtcatgttgccagtatt	125
APC	chr5:112173802-112173885	cacacaggaaacagctatgaccatgtgttacccagctcctcttcatc	cgacgtaaaacgacggccagtNNNNNNNNNNNNNNaagttcctggattttctgttgct	129
APC	chr5:112173974-112174062	cacacaggaaacagctatgaccatggccaaagtcatggaagaagtg	cgacgtaaaacgacggccagtNNNNNNNNNNNNNNgtgtatgggcagcagagctt	130
APC	chr5:112174130-112174200	cacacaggaaacagctatgaccatgaagtcggaaaattcaaataggaca	cgacgtaaaacgacggccagtNNNNNNNNNNNNNNtgacctcttttaccataaccatca	119
APC	chr5:112174281-112174335	cacacaggaaacagctatgaccatgaagatgatgaaagtaagttttgcagtt	cgacgtaaaacgacggccagtNNNNNNNNNNNNNNtggtgtatctagttctccatcattatca	110
APC	chr5:112174410-112174475	cacacaggaaacagctatgaccatgagatgagcagttgaactctggaa	cgacgtaaaacgacggccagtNNNNNNNNNNNNNNccttgattgtctttgctcacttt	112
APC	chr5:112174587-112174663	cacacaggaaacagctatgaccatgattttggacagcaggaatgtg	cgacgtaaaacgacggccagtNNNNNNNNNNNNNNttcttgacacaaagactggcttac	122
APC	chr5:112174729-112174802	cacacaggaaacagctatgaccatgtcaataggctgatccacatgac	cgacgtaaaacgacggccagtNNNNNNNNNNNNNNtgataagcctaccaattatagtgaacg	123
APC	chr5:112174874-112174959	cacacaggaaacagctatgaccatgttccttcatcacagaaacagtca	cgacgtaaaacgacggccagtNNNNNNNNNNNNNNtgattctgcctcttggcatta	130
APC	chr5:112175061-112175137	cacacaggaaacagctatgaccatgcttgcaaagtttcttctattaaccaag	cgacgtaaaacgacggccagtNNNNNNNNNNNNNNtgattacatcctatttcatcttcagc	130
APC	chr5:112175253-112175345	cacacaggaaacagctatgaccatgggtcagctgaagatcctgtga	cgacgtaaaacgacggccagtNNNNNNNNNNNNNNtcgctcctgaagaaaattcaa	135
APC	chr5:112175404-112175479	cacacaggaaacagctatgaccatgggtgctcagacacccaaaag	cgacgtaaaacgacggccagtNNNNNNNNNNNNNNctggcaatcgaacgactctc	116
APC	chr5:112175601-112175682	cacacaggaaacagctatgaccatgcatgccaccaagcagaagta	cgacgtaaaacgacggccagtNNNNNNNNNNNNNNgcagcttgcttaggtccactc	123
APC	chr5:112175837-112175913	cacacaggaaacagctatgaccatggagcctcgatgagccattt	cgacgtaaaacgacggccagtNNNNNNNNNNNNNNtggttttcatttgattctttaggc	120
APC	chr5:112176000-112176080	cacacaggaaacagctatgaccatgaggacctattagatgattcagatgatg	cgacgtaaaacgacggccagtNNNNNNNNNNNNNNggtggaggtaattttgaagcag	130
BRAF	chr7:140453119-140453192	cacacaggaaacagctatgaccatgTGTTTTCCTTTACTTACTACACCTCAGA	cgacgtaaaacgacggccagtNNNNNNNNNNNNNNAACTGTTCAAACTGATGGGACC	124
CDKN2A	chr9:21974762-21974843	cacacaggaaacagctatgaccatgggggagagcaggcagc	cgacgtaaaacgacggccagtNNNNNNNNNNNNNNCACCTCCTCTACCCGACCC	117
CDKN2A	chr9:21971132-21971216	cacacaggaaacagctatgaccatgtggctctgaccattctgttct	cgacgtaaaacgacggccagtNNNNNNNNNNNNNNGGGTCGGGTGAGAGTGG	123
CDKN2A	chr9:21970985-21971073	cacacaggaaacagctatgaccatgCTTCCTGGACACGCTGGT	cgacgtaaaacgacggccagtNNNNNNNNNNNNNNGCAGGTACCGTGCGACAT	125
EGFR	chr7:55241657-55241734	cacacaggaaacagctatgaccatgTGTGCCAGGGACCTTACCT	cgacgtaaaacgacggccagtNNNNNNNNNNNNNNGGAGAAGCTCCCAACCAAG	116
EGFR	chr7:55249057-55249146	cacacaggaaacagctatgaccatgcgatctgcacacaccagttg	cgacgtaaaacgacggccagtNNNNNNNNNNNNNNgcatctgcctcacctccac	129
FBXW7	chr4:153249349-153249437	cacacaggaaacagctatgaccatggaagtcccaaccatgacaaga	cgacgtaaaacgacggccagtNNNNNNNNNNNNNNCGGACACTCAAAGTGTGGAA	130
FBXW7	chr4:153247231-153247316	cacacaggaaacagctatgaccatgTTGAGACAGGCCAGTGTTTACAT	cgacgtaaaacgacggccagtNNNNNNNNNNNNNNCAGTCTCTGGATCCCACACC	129
FGFR2	chr10:123279596-123279682	cacacaggaaacagctatgaccatggctgggcatcactgtaaacc	cgacgtaaaacgacggccagtNNNNNNNNNNNNNNtcttccctctctccaccagA	127
FGFR2	chr10:123247510-123247588	cacacaggaaacagctatgaccatggcagccagaaatgttttggta	cgacgtaaaacgacggccagtNNNNNNNNNNNNNNactgccatcgacttacattgg	121
KRAS	chr12:25380265-25380337	cacacaggaaacagctatgaccatgTTCTCCCTTCTCAGGATTCCTAC	cgacgtaaaacgacggccagtNNNNNNNNNNNNNNTGTACTGGTCCCTCATTGCAC	117
MAPK1	chr22:22127141-22127224	cacacaggaaacagctatgaccatgacattcaacccacacaagagg	cgacgtaaaacgacggccagtNNNNNNNNNNNNNNatctatgtccctgaagcagca	126
NRAS	chr1:115258739-115258820	cacacaggaaacagctatgaccatgGATGTGGCTCGCCAATTAAC	cgacgtaaaacgacggccagtNNNNNNNNNNNNNNGATTGTCAGTGCGCTTTTCC	122
PIK3CA	chr3:178921457-178921533	cacacaggaaacagctatgaccatgttattccagacgcatttccac	cgacgtaaaacgacggccagtNNNNNNNNNNNNNNacattcacgtaggttgcacaaa	120
PIK3CA	chr3:178952014-178952094	cacacaggaaacagctatgaccatgTTTGATGACATTGCATACATTCG	cgacgtaaaacgacggccagtNNNNNNNNNNNNNNGATCCAATCCATTTTTGTTGTCCAG	129
PIK3R1	chr5:67588948-67589025	cacacaggaaacagctatgaccatgtcagggaagaagtgaatgaaaaa	cgacgtaaaacgacggccagtNNNNNNNNNNNNNNcagctatattccctggcttacct	124
PIK3R1	chr5:67589557-67589642	cacacaggaaacagctatgaccatgtctaGGATCAAGTTGTCAAAGAAGA	cgacgtaaaacgacggccagtNNNNNNNNNNNNNNCTGGGATGTGCGGGTATATT	131
PIK3R1	chr5:67590392-67590477	cacacaggaaacagctatgaccatgCCAAATGAAAAGGACAGCTATTG	cgacgtaaaacgacggccagtNNNNNNNNNNNNNNTTCTTTCTCATTGCCTTCACG	130
PIK3R1	chr5:67591049-67591122	cacacaggaaacagctatgaccatgTTGACAGTAGAAGAAGATTGGAAGAA	cgacgtaaaacgacggccagtNNNNNNNNNNNNNNTGGTCTCTCGTCTTTCTCAGC	121
POLE	chr12:133250276-133250363	cacacaggaaacagctatgaccatggtctgtgtggtgcccagttt	cgacgtaaaacgacggccagtNNNNNNNNNNNNNNgactGCCCACAGGAAGGTAA	128
PPP2R1A	chr19:52715960-52716038	cacacaggaaacagctatgaccatgACATGGGGATGATCTCACTCTT	cgacgtaaaacgacggccagtNNNNNNNNNNNNNNTACTTCCGGAACCTGTGCTC	121
PTEN	chr10:89653765-89653832	cacacaggaaacagctatgaccatggctgcatatttcagatatttctttcc	cgacgtaaaacgacggccagtNNNNNNNNNNNNNNCATCATCAATATTGTTCCTGTATACGC	121
PTEN	chr10:89690812-89690878	cacacaggaaacagctatgaccatgcagtaagatacagtctatcgggtttaagt	cgacgtaaaacgacggccagtNNNNNNNNNNNNNNttttaaacttttcttttagTTGTGCTGA	124
PTEN	chr10:89692976-89693060	cacacaggaaacagctatgaccatgaaacccaaaatctgttttccaa	cgacgtaaaacgacggccagtNNNNNNNNNNNNNNAGGCACAAGAGGCCCTAGAT	127
PTEN	chr10:89711926-89711986	cacacaggaaacagctatgaccatgGCGCTATGTGTATTATTATAGCTACCTG	cgacgtaaaacgacggccagtNNNNNNNNNNNNNNCGCCACTGAACATTGGAATAG	110
PTEN	chr10:89717640-89717734	cacacaggaaacagctatgaccatgTGTGGTCTGCCAGCTAAAGG	cgacgtaaaacgacggccagtNNNNNNNNNNNNNNGTTCTGTTTGTGGAAGAACTCTACTTT	142
PTEN	chr10:89720693-89720757	cacacaggaaacagctatgaccatgTTTGGGTAAATACATTCTTCATACCA	cgacgtaaaacgacggccagtNNNNNNNNNNNNNNTCTGCACGCTCTATACTGCAA	112
PTEN	chr10:89720833-89720895	cacacaggaaacagctatgaccatgTTTAACAAAAAATGATCTTGACAAAGC	cgacgtaaaacgacggccagtNNNNNNNNNNNNNNacaagtcaacaacccccaca	110
PTEN	chr10:89725089-89725180	cacacaggaaacagctatgaccatgTAGAGGAGCCGTCAAATCCA	cgacgtaaaacgacggccagtNNNNNNNNNNNNNNCTGATCTTCATCAAAAGGTTCATTC	137
TP53	chr17:7579459-7579551	cacacaggaaacagctatgaccatgGCAATGGATGATTTGATGCTG	cgacgtaaaacgacggccagtNNNNNNNNNNNNNNCGGTGTAGGAGCTGCTGG	132
TP53	chr17:7579291-7579376	cacacaggaaacagctatgaccatggcattgaagtctcatggaagc	cgacgtaaaacgacggccagtNNNNNNNNNNNNNNCCCTTCCCAGAAAACCTACC	127
TP53	chr17:7578437-7578518	cacacaggaaacagctatgaccatgCTCCGTCATGTGCTGTGACT	cgacgtaaaacgacggccagtNNNNNNNNNNNNNNCAACAAGATGTTTTGCCAACTG	124
TP53	chr17:7578233-7578308	cacacaggaaacagctatgaccatggtccccaggcctctgatt	cgacgtaaaacgacggccagtNNNNNNNNNNNNNNCGAAAAGTGTTTCTGTCATCCA	116
TP53	chr17:7577498-7577584	cacacaggaaacagctatgaccatgTGGCTCTGACTGTACCACCATC	cgacgtaaaacgacggccagtNNNNNNNNNNNNNNgtggcaagtggctcctga	127
TP53	chr17:7577017-7577102	cacacaggaaacagctatgaccatgCGTGTTTGTGCCTGTCCTG	cgacgtaaaacgacggccagtNNNNNNNNNNNNNNgcttcttgtcctgcttgctt	125
TP53	chr17:7576865-7576933	cacacaggaaacagctatgaccatgttttatcacctttccttgcctct	cgacgtaaaacgacggccagtNNNNNNNNNNNNNNcaagacttagtacCTGAAGGGTGAA	117
TP53	chr17:7573964-7574039	cacacaggaaacagctatgaccatgCCCTGGCTCCTTCCCAG	cgacgtaaaacgacggccagtNNNNNNNNNNNNNNcttctccccctcctctgttg	113
TP53	chr17:7572950-7573022	cacacaggaaacagctatgaccatgatgtcatctctcctccctgct	cgacgtaaaacgacggccagtNNNNNNNNNNNNNNAGTCTGAGTCAGGCCCTTCTG	115
APC	chr5:112173706-112173776	cacacaggaaacagctatgaccatgtgattatgtttttgacaccaatcg	cgacgtaaaacgacggccagtNNNNNNNNNNNNNNgaagaggagctgggtaacactg	117
APC	chr5:112173872-112173945	cacacaggaaacagctatgaccatggagaacgcggaattggtcta	cgacgtaaaacgacggccagtNNNNNNNNNNNNNNccatgactttggcaatctgg	114
APC	chr5:112174156-112174226	cacacaggaaacagctatgaccatggttctatgccttatgccaaattaga	cgacgtaaaacgacggccagtNNNNNNNNNNNNNNggattcaatcgagggtttca	116
APC	chr5:112174314-112174403	cacacaggaaacagctatgaccatgagccgacctagcccataaaa	cgacgtaaaacgacggccagtNNNNNNNNNNNNNNtgaaggactttgccttccag	130
APC	chr5:112174469-112174546	cacacaggaaacagctatgaccatgatgtggttggaacttgaggtg	cgacgtaaaacgacggccagtNNNNNNNNNNNNNNgacccaaacacataatagaagatgaa	125
APC	chr5:112174633-112174712	cacacaggaaacagctatgaccatgccaatggttcagaaacaaatcg	cgacgtaaaacgacggccagtNNNNNNNNNNNNNNtcttcagagtaacgttcactataattgg	130
APC	chr5:112174782-112174852	cacacaggaaacagctatgaccatgaagaagagagaccaacaaattatagca	cgacgtaaaacgacggccagtNNNNNNNNNNNNNNaaaatgactgtttctgtgatgaagg	123
APC	chr5:112174936-112175009	cacacaggaaacagctatgaccatgccgaacatatgtcttcaagcag	cgacgtaaaacgacggccagtNNNNNNNNNNNNNNagccttttgaggctgaccac	116
APC	chr5:112175138-112175213	cacacaggaaacagctatgaccatggatgtagttcattatcatctttgtcatca	cgacgtaaaacgacggccagtNNNNNNNNNNNNNNgctgacctagttccaatcttttctt	130
APC	chr5:112175443-112175520	cacacaggaaacagctatgaccatgcaggagaccccactcatgtt	cgacgtaaaacgacggccagtNNNNNNNNNNNNNNatgccacttaccattccactg	119
APC	chr5:112175640-112175726	cacacaggaaacagctatgaccatgCTCAAACAGCTCAAACCAAGC	cgacgtaaaacgacggccagtNNNNNNNNNNNNNNAGCATCTGGAAGAACCTGGA	128
APC	chr5:112175782-112175870	cacacaggaaacagctatgaccatgtttgccacggaaagtactcc	cgacgtaaaacgacggccagtNNNNNNNNNNNNNNcccattgtcattttcctgaactg	132
APC	chr5:112175954-112176022	cacacaggaaacagctatgaccatgaaaaccaagagaaagaggcagaa	cgacgtaaaacgacggccagtNNNNNNNNNNNNNNttggcatggcagaaataataca	114
CDKN2A	chr9:21974704-21974781	cacacaggaaacagctatgaccatgAGCCTTCGGCTGACTGG	cgacgtaaaacgacggccagtNNNNNNNNNNNNNNGGCCTCCGACCGTAACTATT	115
CDKN2A	chr9:21971092-21971171	cacacaggaaacagctatgaccatgCCGAGTGGCGGAGCTG	cgacgtaaaacgacggccagtNNNNNNNNNNNNNNCACCAGCGTGTCCAGGAAG	115
CDKN2A	chr9:21970899-21970986	cacacaggaaacagctatgaccatgAGGAGCTGGGCCATCG	cgacgtaaaacgacggccagtNNNNNNNNNNNNNNacaaattctcagatcatcagtcctc	129
PIK3R1	chr5:67589582-67589651	cacacaggaaacagctatgaccatgAGATAATATTGAAGCTGTAGGGAAAAAA	cgacgtaaaacgacggccagtNNNNNNNNNNNNNNAAAACTCACCTGGGATGTGC	118
PIK3R1	chr5:67590439-67590511	cacacaggaaacagctatgaccatgTTTGAAGAACAGTGCCAGACC	cgacgtaaaacgacggccagtNNNNNNNNNNNNNNagcacaagaacaagggaaaca	115
PTEN	chr10:89653818-89653897	cacacaggaaacagctatgaccatggaaaacacaacatgaatataaacatcaa	cgacgtaaaacgacggccagtNNNNNNNNNNNNNNCATTATTGCTATGGGATTTCCTG	131
PTEN	chr10:89711943-89712020	cacacaggaaacagctatgaccatgGCTACCTGTTAAAGAATCATCTGGA	cgacgtaaaacgacggccagtNNNNNNNNNNNNNNggaaggatgagaatttcaagcac	126
TP53	chr17:7579522-7579595	cacacaggaaacagctatgaccatgtgactgctcttttcacccatc	cgacgtaaaacgacggccagtNNNNNNNNNNNNNNTCATCTGGACCTGGGTCTTC	115
TP53	chr17:7579358-7579444	cacacaggaaacagctatgaccatgCTGCACCAGCAGCTCCTAC	cgacgtaaaacgacggccagtNNNNNNNNNNNNNNCAGAATGCAAGAAGCCCAGA	126
*Coordinates refer to the human reference genome hg19 release (Genome Reference Consortium GRCh37, Feb 2009).
** N = bases with an equal probability of A, C, T, and G
